# Supplementary material for: Digital press shops: Data of an online survey among press shop experts
Source: Data Brief. 2021 Feb 13;35:106880. doi: 10.1016/j.dib.2021.106880 (PMC7907777; doi:10.1016/j.dib.2021.106880)
Supplement: Supplementary file 1 [file mmc1.xlsx]

## Sheet: umfrageonline-1958013
_Antwort-ID	Resume-Code	Teilnahmestatus	1. Welcher Branche gehört Ihr Unternehmen an?	2. Welche Beschreibung trifft Ihre Tätigkeit am besten?	3. Auf welcher Stufe in der automobilen Produktionskette steht Ihr Unternehmen?	4. Welche Größe hat Ihr Unternehmen?	5. Welche Art von Pressen kommen in Ihrem Betrieb / aus Ihrer Erfahrung in der Fertigung von Karosserie Außenhautteilen überwiegend zur Anwendung?	6. Welche Angabe des Alters trifft auf die Pressenanlagen für Karosseriebauteile in Ihrem Betrieb / aus Ihrer Erfahrung im Presswerk am besten zu?	7. In welcher Form wird das Rohmaterial (Stahl / Aluminium) zur Fertigung von Karosserie Außenhautteilen in Presswerken in Ihrem Betrieb / aus Ihrer Erfahrung angeliefert?	8. Welcher der Automatisierungsbegriffe beschreibt für Sie die Bestandteile des Bereiches "Materialanlieferung" im automobilen Presswerk in Ihrem Betrieb / aus Ihrer Erfahrung am besten?	Intralogistik Coil / Platinen	Materialeingangsprüfung	9. Welcher der Automatisierungsbegriffe beschreibt für Sie die Bestandteile des Bereiches "Bandschneidanlage" im automobilen Presswerk in Ihrem Betrieb / aus Ihrer Erfahrung am besten?	Materialrüstvorgänge (Coil)	Schneidwerkzeug-Rüstvorgänge	Änderung der Anlagenparameter bei einer Qualitätsstörung	Abstapelung der Platinen	Intralogistik Platinen Ladungsträger	10. Welcher der Automatisierungsbegriffe beschreibt für Sie die Bestandteile des Bereiches "Pressenanlage" im automobilen Presswerk in Ihrem Betrieb / aus Ihrer Erfahrung am besten?	Intralogistik Platinen Ladungsträger	Platinen Rüstvorgänge	Werkzeug Rüstvorgänge	Änderung der Pressenparameter bei einer Qualitätsstörung	End-of-line Prüfung der Fertigbauteile	Abstapelung der Fertigbauteile	Intralogistik Fertigteil Ladungsträger	11. Welcher der Automatisierungsbegriffe beschreibt für Sie die Bestandteile des Bereiches "Fertigteillager" im automobilen Presswerk in Ihrem Betrieb / aus Ihrer Erfahrung am besten?	Intralogistik Fertigteile Ladungsträger	12. Erfolgt im Presswerk in Ihrem Betrieb / aus Ihrer Erfahrung zwischen dem Fertigungsbereich "Pressenanlage" und dem vorgelagerten Fertigungsbereichs "Bandschneidanlage" ein automatisierter Datenaustausch zwischen den Anlagensystemen?	13. Wie bewerten Sie das Nutzenpotential einer Erhöhung des Automatisierungsgrades in den verschiedenen Bereichen der Prozesskette im Presswerk in Ihrem Betrieb / aus Ihrer Erfahrung?	Materialanlieferung Coil / Platinen	Bandschneidanlage	Pressenanlage	Pressenwerkzeug / Tooling Wechsel	Pressenwerkzeug Instandhaltung	Pressenanlagen Instandhaltung	Lagerbereiche	Intralogistik Ladungsträger Fertigteile	Qualitätsregelkreise	Daten- und Informationsfluss	14. Auf welche Art erfolgt bei einer Prozessstörung (Bsp. Reißer an Fertigteil) an der Pressenanlage die Informationsweitergabe zwischen der End-of-line Prüfung und dem Anlagenführer in Ihrem Betrieb / aus Ihrer Erfahrung?	Art der Informationsweitergabe	15. Erfolgt im Presswerk in Ihrem Betrieb / aus Ihrer Erfahrung eine zentrale Datenspeicherung der Materialeigenschaften und Fertigungsparameter, sodass verschiedene Fertigungsbereiche der Produktion darauf zugreifen können?	16. Wie beurteilen Sie die aktuelle Dauer der Fehler-Ursachen-Findung in Ihrem Betrieb / aus Ihrer Erfahrung im Presswerk, wenn in der Qualitätsprüfung an der End-of-line der Presse ein Oberflächenfehler im Bauteil festgestellt wird?	Dauer der Fehler-Ursachen-Findung	17. Auf welche Art erfolgt die Fehler-Ursachen-Findung in Ihrem Betrieb / aus Ihrer Erfahrung im Presswerk, wenn in der Qualitätsprüfung an der End-of-line der Presse ein Oberflächenfehler (Bsp. Reißer) im Bauteil festgestellt wird?	Art der Informationsweitergabe	18. Erfolgt in Ihrem Betrieb / aus Ihrer Erfahrung in der Fertigung von Karosserie Außenhautteilen eine bauteilbezogene, eindeutige Kennzeichnung von Platinen?	19. Werden aktuell im Presswerk in Ihrem Betrieb / aus Ihrer Erfahrung platinenspezifische Informationen (Bsp. kontinuierliche Blechdicke, Schmierfilmmessung usw.) zur Einstellung der Anlagenparameter des Umformprozesses genutzt?
65718748	e84a2f0	teilgenommen und beendet	Automobil	Fertigungsplaner	OEM	Großes Unternehmen / Konzern (> 250 Mitarbeiter)	Weggebundene Pressen (bspw. Mechanische Hebel-, Kurbel-, Keil- und Exzenterpressen)	6 - 15 Jahre	Coils		2	2		2	2	1	3	2		2	3	2	1	1	1	2		2	Nein		2	1	1	2	2	2	2	1	2	2		1	Nein		2		1	Nein	Nein
65742580	9a6f06c	teilgenommen und beendet	Forschung	Wissenschaftler		Großes Unternehmen / Konzern (> 250 Mitarbeiter)	Kraftgebundene Pressen (bspw. Hydraulikpressen)	< 3 Jahre	Platinen		1	1		1	1	1	1	1		1		1	1	1	1	1		1	Keine Beurteilung möglich													0	Keine Beurteilung möglich		0		0	Nein	Nein
66069902	f80e60d	teilgenommen und beendet	Automobil	Fertigungsplaner	OEM	Großes Unternehmen / Konzern (> 250 Mitarbeiter)	Kraftgebundene Pressen (bspw. Hydraulikpressen)	> 15 Jahre	Coils		2	2		2	2	1	2	2		2		2	1	1	1	2		2	Nein		2	1	2	2	1	1	2	1	2	2		1	Keine Beurteilung möglich		2		1	Nein	Nein
66124939	26a8399	teilgenommen und beendet	Maschinen- und Anlagenbau	Manager	Betriebsmittellieferant	Großes Unternehmen / Konzern (> 250 Mitarbeiter)	Weggebundene Pressen (bspw. Mechanische Hebel-, Kurbel-, Keil- und Exzenterpressen)	> 15 Jahre	Coils		2	2		2	2	1	3	2		2	2	2	1	1	1	2		2	Nein		2	2	2	2	1	1	2	1	2	2		1	Nein		2		1	Nein	Nein
66209380	a7a3989	teilgenommen und beendet	Automobil	Qualitätsingenieur	OEM	Mittelgroßes Unternehmen (50 bis 250 Mitarbeiter)	Kraftgebundene Pressen (bspw. Hydraulikpressen)	< 3 Jahre	Coils		2	1		2	4	1	2	2		2	2	3	3	3	1	2		2	Keine Beurteilung möglich		1	2	2	2	2	1	2	2	2	2		2	Ja in einer Datencloud		1		2	Nein	Ja
66230672	4af708e	teilgenommen und beendet	Automobil	Pressteilplanung	OEM	Großes Unternehmen / Konzern (> 250 Mitarbeiter)	Kraftgebundene Pressen (bspw. Hydraulikpressen)	6 - 15 Jahre	Coils und Platinen		3	3		1	1	3	4	1		1	2	2	1	3	1	1		2	Nein		1	1	2	2	1	1	1	2	2	2		1	Ja auf einem lokalen Datenserver		2		1	Nein	Nein
66232006	7f24da3	teilgenommen und beendet	Maschinen- und Anlagenbau	Manager	Betriebsmittellieferant	Großes Unternehmen / Konzern (> 250 Mitarbeiter)	Kraftgebundene Pressen (bspw. Hydraulikpressen)	6 - 15 Jahre	Coils		2	1		2	2	1	3	2		2	3	2	1	1	1	2		2	Nein		2	1	2	2	2	2	2	1	2	2		1	Nein		2		1	Nein	Nein
66233197	97d5fdd	teilgenommen und beendet	Automobil	Manager	Betriebsmittellieferant	Großes Unternehmen / Konzern (> 250 Mitarbeiter)	Kraftgebundene Pressen (bspw. Hydraulikpressen)	6 - 15 Jahre	Coils		2	1		2	2	1	3	1		2	3	2	1	1	1	2		2	Nein		2	1	2	2	2	2	2	1	2	2		1	Nein		2		1	Nein	Nein
66233348	613a95c	teilgenommen und beendet	Maschinen- und Anlagenbau	Manager	OEM	Großes Unternehmen / Konzern (> 250 Mitarbeiter)	Kraftgebundene Pressen (bspw. Hydraulikpressen)	6 - 15 Jahre	Coils		2	1		2	2	1	3	2		2	3	2	1	1	1	2		2	Nein		2	1	2	2	2	2	2	1	2	2		1	Nein		2		1	Nein	Nein
66234078	f01d2a7	teilgenommen und beendet	Automobil	Fertigungsplaner	Zulieferer	Großes Unternehmen / Konzern (> 250 Mitarbeiter)	Kraftgebundene Pressen (bspw. Hydraulikpressen)	6 - 15 Jahre	Coils und Platinen		2	1		3	2	1	4	2		2	4	3	1	1	4	2		2	Nein		1	1	2	2	1	2	1	2	2	2		2	Ja auf einem lokalen Datenserver		2		2	Nein	Nein
66234169	65216d6	teilgenommen und beendet	Automobil	Fertigungsplaner	OEM	Großes Unternehmen / Konzern (> 250 Mitarbeiter)	Kraftgebundene Pressen (bspw. Hydraulikpressen)	6 - 15 Jahre	Coils		2	1		2	2	1	4	2		2	4	2	1	1	4	2		2	Nein		1	1	2	2	1	1	1	2	2	2		1	Ja auf einem lokalen Datenserver		2		1	Nein	Nein
66234218	7d63750	teilgenommen und beendet	Automobil	Qualitätsingenieur	Zulieferer	Mittelgroßes Unternehmen (50 bis 250 Mitarbeiter)	Kraftgebundene Pressen (bspw. Hydraulikpressen)	6 - 15 Jahre	Coils und Platinen		2	1		3	2	1	4	2		2	4	3	1	1	4	2		2	Nein		1	1	2	2	1	2	1	2	2	2		2	Ja auf einem lokalen Datenserver		2		2	Nein	Nein
66234293	4177ada	teilgenommen und beendet	Automobil	Fertigungsplaner	OEM	Großes Unternehmen / Konzern (> 250 Mitarbeiter)	Weggebundene Pressen (bspw. Mechanische Hebel-, Kurbel-, Keil- und Exzenterpressen)	> 15 Jahre	Coils		2	1		2	2	1	2	2				1	1	1	1	2		2	Keine Beurteilung möglich		3	3	2	2	1	1	3	3	3	3		1	Keine Beurteilung möglich		0		2	Keine Beurteilung möglich	Keine Beurteilung möglich
66234326	b94bf5f	teilgenommen und beendet	Maschinen- und Anlagenbau	Geschäftsführer	Betriebsmittellieferant	Großes Unternehmen / Konzern (> 250 Mitarbeiter)	Kraftgebundene Pressen (bspw. Hydraulikpressen)	6 - 15 Jahre	Coils		2	1		2	2	1	3	2		2	3	2	1	1	1	2		2	Nein		2	1	2	2	2	2	2	1	2	2		1	Nein		2		1	Nein	Nein
66236487	b7c6d27	teilgenommen und beendet	Automobil	Manager	OEM	Großes Unternehmen / Konzern (> 250 Mitarbeiter)	Kraftgebundene Pressen (bspw. Hydraulikpressen)	3 - 5 Jahre	Coils		2	1		2	2	1	3	2		2	3	2	1	1	1	2		2	Nein		2	1	2	2	2	2	2	1	2	2		1	Nein		2		1	Nein	Nein
66239824	4bbf184	teilgenommen und beendet	Automobil	Manager	OEM	Großes Unternehmen / Konzern (> 250 Mitarbeiter)	Kraftgebundene Pressen (bspw. Hydraulikpressen)	6 - 15 Jahre	Coils		2	1		2	2	1	3	2		2	3	2	1	1	1	2		2	Nein		2	1	2	2	2	2	2	1	2	2		1	Nein		2		1	Nein	Nein
66247082	f8215ce	teilgenommen und beendet	Maschinen- und Anlagenbau	Manager	Betriebsmittellieferant	Großes Unternehmen / Konzern (> 250 Mitarbeiter)	Kraftgebundene Pressen (bspw. Hydraulikpressen)	6 - 15 Jahre	Coils		2	1		2	2	1	3	2		2	3	2	1	1	1	2		2	Nein		2	1	2	2	2	2	2	1	2	2		1	Nein		2		1	Nein	Nein
66386995	53cc87d	teilgenommen und beendet	Automobil	Fertigungsplaner	OEM	Großes Unternehmen / Konzern (> 250 Mitarbeiter)	Weggebundene Pressen (bspw. Mechanische Hebel-, Kurbel-, Keil- und Exzenterpressen)	6 - 15 Jahre	Coils und Platinen		2	1		2	3	1	3	3		2	2	3	1	1	3	3		2	Nein		1	1	2	2	1	1	1	1	1	1		2	Ja auf dem Anlagenspeicher		1		2	Warenanhänger Barcode	Ja
66391720	ffceb38	teilgenommen und beendet	Automobil	Fertigungsplaner	OEM	Großes Unternehmen / Konzern (> 250 Mitarbeiter)	Kraftgebundene Pressen (bspw. Hydraulikpressen)	6 - 15 Jahre	Coils		2	1		2	3	1	4	2		2	2	2	3	3	3	2		2	Keine Beurteilung möglich		2	2	2	2	1	2	2	2	2	2		2	Keine Beurteilung möglich		2		1	Nein	Nein
66420421	93ecd9b	teilgenommen und beendet	Automobil	Entwicklungsingenieur	OEM	Großes Unternehmen / Konzern (> 250 Mitarbeiter)	Weggebundene Pressen (bspw. Mechanische Hebel-, Kurbel-, Keil- und Exzenterpressen)	> 15 Jahre	Coils und Platinen		2	1		2	3	1	4	2		1	2	4	1	3	3	3		3	Nein		1	1	2	2	1	1	2	2	2	2		2	Nein		2		1	Nein	Nein
66461144	83a6f83	teilgenommen und beendet	Automobil	Messtechniker	OEM	Großes Unternehmen / Konzern (> 250 Mitarbeiter)	Weggebundene Pressen (bspw. Mechanische Hebel-, Kurbel-, Keil- und Exzenterpressen)	6 - 15 Jahre	Platinen		2	1		2	2	1	2	3		2	2	2	1	1	3	2		2	Keine Beurteilung möglich		1	3	2	2	2	1	1	2	2	2		2	Nein		1		1	Nein	Keine Beurteilung möglich
66629991	3b3d10d	teilgenommen und beendet	Automobil	Fertigungsplaner	OEM	Großes Unternehmen / Konzern (> 250 Mitarbeiter)	Weggebundene Pressen (bspw. Mechanische Hebel-, Kurbel-, Keil- und Exzenterpressen)	6 - 15 Jahre	Coils und Platinen		2	2		2	3	3	4	2		2	3	3	3	1	1	2		2	Nein		1	2	2	2	1	1	1	2	1	2		1	Ja auf einem lokalen Datenserver		0		1	Nein	Nein
66644698	6d9b5ba	teilgenommen und beendet	Maschinen- und Anlagenbau	Entwicklungsingenieur	Betriebsmittellieferant	Großes Unternehmen / Konzern (> 250 Mitarbeiter)	Weggebundene Pressen (bspw. Mechanische Hebel-, Kurbel-, Keil- und Exzenterpressen)	6 - 15 Jahre	Coils und Platinen		1	1		1	1	1	4	2		2	2	2	1	1	1	2		2	Nein		1	2	2	1	2	2	1	1	1	2		1	Nein		2		1	Nein	Nein
67088498	64f636b	teilgenommen und beendet	Automobil	Manager	OEM	Großes Unternehmen / Konzern (> 250 Mitarbeiter)	Kraftgebundene Pressen (bspw. Hydraulikpressen)	> 15 Jahre	Coils		4	3		4	4	3	4	4		4	4	3	2	3	3	3		2	Nein		1	2	2	2	1	1	2	2	2	2		3	Ja auf einem lokalen Datenserver		1		2	Nachverfolgung	Ja
[truncated: 17 more columns]
