# Supplementary material for: Digital press shops: Data of an online survey among press shop experts
Source: Data Brief. 2021 Feb 13;35:106880. doi: 10.1016/j.dib.2021.106880 (PMC7907777; doi:10.1016/j.dib.2021.106880)
Supplement: Supplementary file 2 [file mmc2.xlsx]

## Sheet: umfrageonline-1958013
_Answer-ID	Resume-Code	Participation status	1. Which industry does your company belong to?	2. Which of the following describes your profession best?	3. Where does your company find itself in the automotive production chain?	4. What size is your company?	5. What kind of presses is mainly used in your company / from your experience in the production of body shell parts?	6. Which of the following age specifications best apply to the press systems for bodywork components in your company / from your experience in the press shop?	7. In which form is the raw material (steel / aluminium) for the production of body shell parts delivered to press shops in your company / from your experience?	8. Which of the automation terms best describes the components of the area "material delivery" in the automotive press shop in your company / from your experience?	Intralogistics coils / blanks	Incoming material inspection	9. Which of the automation terms best describes for you the components of the area "strip cutting system" in the automotive press shop in your company / from your experience?	Material setup operations (coil)	Cutting tool setup procedures	Change of the machine parameters in case of a quality issues	Destacking of the blanks	Intralogistics blank load carriers	10. Which of the automation terms best describes the components of the area "press machine" in the automotive press shop in your company / from your experience?	Intralogistics blank load carriers	Material setup operations (blanks)	Tool setup procedures	Change of the press parameters in case of a quality issues	End-of-line testing of the finished parts	Destacking of the finished parts	Intralogistics finished part load carrier	11. Which of the automation terms best describes the components of the area "finished parts storage" in the automotive press shop in your company / from your experience?	Intralogistics finished part load carrier	12. Does an automated data exchange take place in the press shop between the machine systems in your company / from your experience between the production area "press machine" and the production area "strip cutting machine"?	13. How do you evaluate the potential benefit of increasing the degree of automation in the various areas of the press shop process chain in your company / from your experience?	Material supply coil / blanks	Strip cutting machine	Press machine	Press tool / Tooling change	Press tool maintenance	Press machine maintenance	Storage areas	Intralogistics load carrier finished parts	Quality control loops	Data and information flow	14. In case of a process defects e.g. crack in finished part) on the press machine, how does the information transfer between the end-of-line inspection and the machine operator in your company / from your experience happen?	Type of information transfer	15. Is there a central data storage of material properties and production parameters in the press shop in your company / from your experience, so that different production areas can access them?	16. How do you rate the current duration of the defect-cause determination process in your company / from your experience in the press shop, if the quality inspection at the end-of-line of the press reveals a surface defect in the component?	Duration of the defect-cause determination	17. How is the cause of a defect found in your company / from your experience in the press shop if the quality inspection at the end-of-line of the press reveals a surface defect (e.g. tearing) in the component?	Type of information transfer	18. Does a part-related, clear labelling of blanks take place in your company / from your experience in the production of body shell parts?	19. Is blank-specific information (e.g. continuous sheet thickness, lubrication film measurement, etc.) currently used in the press shop in your company / from your experience to adjust the system parameters of the forming process?
65718748	e84a2f0	participated and finished	Automotive	Production planner	OEM	Large enterprise (> 250 employees)	Displacement presses (e.g. mechanical lever, crank, wedge and eccentric presses)	6 - 15 years	Coils		Machine process	Machine process		Machine process	Machine process	Manual process	Partly automated	Machine process		Machine process	Partly automated	Machine process	Manual process	Manual process	Manual process	Machine process		Machine process	No		High	Low	Low	High	High	High	High	Low	High	High		Manual process	No		High		Manual process	No	No
65742580	9a6f06c	participated and finished	Research	Researcher		Large enterprise (> 250 employees)	Power presses (e.g. hydraulic presses)	< 3 years	Blanks		Manual process	Manual process		Manual process	Manual process	Manual process	Manual process	Manual process		Manual process		Manual process	Manual process	Manual process	Manual process	Manual process		Manual process	No evaluation possible													No evaluation possible	No evaluation possible		No evaluation possible		No evaluation possible	No	No
66069902	f80e60d	participated and finished	Automotive	Production planner	OEM	Large enterprise (> 250 employees)	Power presses (e.g. hydraulic presses)	> 15 years	Coils		Machine process	Machine process		Machine process	Machine process	Manual process	Machine process	Machine process		Machine process		Machine process	Manual process	Manual process	Manual process	Machine process		Machine process	No		High	Low	High	High	Low	Low	High	Low	High	High		Manual process	No evaluation possible		High		Manual process	No	No
66124939	26a8399	participated and finished	Mechanical and plant engineering	Manager	Supplier of operating resources	Large enterprise (> 250 employees)	Displacement presses (e.g. mechanical lever, crank, wedge and eccentric presses)	> 15 years	Coils		Machine process	Machine process		Machine process	Machine process	Manual process	Partly automated	Machine process		Machine process	Machine process	Machine process	Manual process	Manual process	Manual process	Machine process		Machine process	No		High	High	High	High	Low	Low	High	Low	High	High		Manual process	No		High		Manual process	No	No
66209380	a7a3989	participated and finished	Automotive	Quality engineer	OEM	Medium sized enterprise (50 to 250 employees)	Power presses (e.g. hydraulic presses)	< 3 years	Coils		Machine process	Manual process		Machine process	Fully automated	Manual process	Machine process	Machine process		Machine process	Machine process	Partly automated	Partly automated	Partly automated	Manual process	Machine process		Machine process	No evaluation possible		Low	High	High	High	High	Low	High	High	High	High		Computer-aided	Yes, on a cloud system		Low		Computer-aided	No	Yes
66230672	4af708e	participated and finished	Automotive	Part forming planner	OEM	Large enterprise (> 250 employees)	Power presses (e.g. hydraulic presses)	6 - 15 years	Coils and blanks		Partly automated	Partly automated		Manual process	Manual process	Partly automated	Fully automated	Manual process		Manual process	Machine process	Machine process	Manual process	Partly automated	Manual process	Manual process		Machine process	No		Low	Low	High	High	Low	Low	Low	High	High	High		Manual process	Yes, on a local data server		High		Manual process	No	No
66232006	7f24da3	participated and finished	Mechanical and plant engineering	Manager	Supplier of operating resources	Large enterprise (> 250 employees)	Power presses (e.g. hydraulic presses)	6 - 15 years	Coils		Machine process	Manual process		Machine process	Machine process	Manual process	Partly automated	Machine process		Machine process	Partly automated	Machine process	Manual process	Manual process	Manual process	Machine process		Machine process	No		High	Low	High	High	High	High	High	Low	High	High		Manual process	No		High		Manual process	No	No
66233197	97d5fdd	participated and finished	Automotive	Manager	Supplier of operating resources	Large enterprise (> 250 employees)	Power presses (e.g. hydraulic presses)	6 - 15 years	Coils		Machine process	Manual process		Machine process	Machine process	Manual process	Partly automated	Manual process		Machine process	Partly automated	Machine process	Manual process	Manual process	Manual process	Machine process		Machine process	No		High	Low	High	High	High	High	High	Low	High	High		Manual process	No		High		Manual process	No	No
66233348	613a95c	participated and finished	Mechanical and plant engineering	Manager	OEM	Large enterprise (> 250 employees)	Power presses (e.g. hydraulic presses)	6 - 15 years	Coils		Machine process	Manual process		Machine process	Machine process	Manual process	Partly automated	Machine process		Machine process	Partly automated	Machine process	Manual process	Manual process	Manual process	Machine process		Machine process	No		High	Low	High	High	High	High	High	Low	High	High		Manual process	No		High		Manual process	No	No
66234078	f01d2a7	participated and finished	Automotive	Production planner	Part supplier	Large enterprise (> 250 employees)	Power presses (e.g. hydraulic presses)	6 - 15 years	Coils and blanks		Machine process	Manual process		Partly automated	Machine process	Manual process	Fully automated	Machine process		Machine process	Fully automated	Partly automated	Manual process	Manual process	Fully automated	Machine process		Machine process	No		Low	Low	High	High	Low	High	Low	High	High	High		Computer-aided	Yes, on a local data server		High		Computer-aided	No	No
66234169	65216d6	participated and finished	Automotive	Production planner	OEM	Large enterprise (> 250 employees)	Power presses (e.g. hydraulic presses)	6 - 15 years	Coils		Machine process	Manual process		Machine process	Machine process	Manual process	Fully automated	Machine process		Machine process	Fully automated	Machine process	Manual process	Manual process	Fully automated	Machine process		Machine process	No		Low	Low	High	High	Low	Low	Low	High	High	High		Manual process	Yes, on a local data server		High		Manual process	No	No
66234218	7d63750	participated and finished	Automotive	Quality engineer	Part supplier	Medium sized enterprise (50 to 250 employees)	Power presses (e.g. hydraulic presses)	6 - 15 years	Coils and blanks		Machine process	Manual process		Partly automated	Machine process	Manual process	Fully automated	Machine process		Machine process	Fully automated	Partly automated	Manual process	Manual process	Fully automated	Machine process		Machine process	No		Low	Low	High	High	Low	High	Low	High	High	High		Computer-aided	Yes, on a local data server		High		Computer-aided	No	No
66234293	4177ada	participated and finished	Automotive	Production planner	OEM	Large enterprise (> 250 employees)	Displacement presses (e.g. mechanical lever, crank, wedge and eccentric presses)	> 15 years	Coils		Machine process	Manual process		Machine process	Machine process	Manual process	Machine process	Machine process				Manual process	Manual process	Manual process	Manual process	Machine process		Machine process	No evaluation possible		No evaluation possible	No evaluation possible	High	High	Low	Low	No evaluation possible	No evaluation possible	No evaluation possible	No evaluation possible		Manual process	No evaluation possible		No evaluation possible		Computer-aided	No evaluation possible	No evaluation possible
66234326	b94bf5f	participated and finished	Mechanical and plant engineering	CEO	Supplier of operating resources	Large enterprise (> 250 employees)	Power presses (e.g. hydraulic presses)	6 - 15 years	Coils		Machine process	Manual process		Machine process	Machine process	Manual process	Partly automated	Machine process		Machine process	Partly automated	Machine process	Manual process	Manual process	Manual process	Machine process		Machine process	No		High	Low	High	High	High	High	High	Low	High	High		Manual process	No		High		Manual process	No	No
66236487	b7c6d27	participated and finished	Automotive	Manager	OEM	Large enterprise (> 250 employees)	Power presses (e.g. hydraulic presses)	3 - 5 years	Coils		Machine process	Manual process		Machine process	Machine process	Manual process	Partly automated	Machine process		Machine process	Partly automated	Machine process	Manual process	Manual process	Manual process	Machine process		Machine process	No		High	Low	High	High	High	High	High	Low	High	High		Manual process	No		High		Manual process	No	No
66239824	4bbf184	participated and finished	Automotive	Manager	OEM	Large enterprise (> 250 employees)	Power presses (e.g. hydraulic presses)	6 - 15 years	Coils		Machine process	Manual process		Machine process	Machine process	Manual process	Partly automated	Machine process		Machine process	Partly automated	Machine process	Manual process	Manual process	Manual process	Machine process		Machine process	No		High	Low	High	High	High	High	High	Low	High	High		Manual process	No		High		Manual process	No	No
66247082	f8215ce	participated and finished	Mechanical and plant engineering	Manager	Supplier of operating resources	Large enterprise (> 250 employees)	Power presses (e.g. hydraulic presses)	6 - 15 years	Coils		Machine process	Manual process		Machine process	Machine process	Manual process	Partly automated	Machine process		Machine process	Partly automated	Machine process	Manual process	Manual process	Manual process	Machine process		Machine process	No		High	Low	High	High	High	High	High	Low	High	High		Manual process	No		High		Manual process	No	No
66386995	53cc87d	participated and finished	Automotive	Production planner	OEM	Large enterprise (> 250 employees)	Displacement presses (e.g. mechanical lever, crank, wedge and eccentric presses)	6 - 15 years	Coils and blanks		Machine process	Manual process		Machine process	Partly automated	Manual process	Partly automated	Partly automated		Machine process	Machine process	Partly automated	Manual process	Manual process	Partly automated	Partly automated		Machine process	No		Low	Low	High	High	Low	Low	Low	Low	Low	Low		Computer-aided	Yes, on the system's memory		Low		Computer-aided	Goods tag barcode	Yes
66391720	ffceb38	participated and finished	Automotive	Production planner	OEM	Large enterprise (> 250 employees)	Power presses (e.g. hydraulic presses)	6 - 15 years	Coils		Machine process	Manual process		Machine process	Partly automated	Manual process	Fully automated	Machine process		Machine process	Machine process	Machine process	Partly automated	Partly automated	Partly automated	Machine process		Machine process	No evaluation possible		High	High	High	High	Low	High	High	High	High	High		Computer-aided	No evaluation possible		High		Manual process	No	No
66420421	93ecd9b	participated and finished	Automotive	Development Engineer	OEM	Large enterprise (> 250 employees)	Displacement presses (e.g. mechanical lever, crank, wedge and eccentric presses)	> 15 years	Coils and blanks		Machine process	Manual process		Machine process	Partly automated	Manual process	Fully automated	Machine process		Manual process	Machine process	Fully automated	Manual process	Partly automated	Partly automated	Partly automated		Partly automated	No		Low	Low	High	High	Low	Low	High	High	High	High		Computer-aided	No		High		Manual process	No	No
66461144	83a6f83	participated and finished	Automotive	Measurement technician	OEM	Large enterprise (> 250 employees)	Displacement presses (e.g. mechanical lever, crank, wedge and eccentric presses)	6 - 15 years	Blanks		Machine process	Manual process		Machine process	Machine process	Manual process	Machine process	Partly automated		Machine process	Machine process	Machine process	Manual process	Manual process	Partly automated	Machine process		Machine process	No evaluation possible		Low	No evaluation possible	High	High	High	Low	Low	High	High	High		Computer-aided	No		Low		Manual process	No	No evaluation possible
66629991	3b3d10d	participated and finished	Automotive	Production planner	OEM	Large enterprise (> 250 employees)	Displacement presses (e.g. mechanical lever, crank, wedge and eccentric presses)	6 - 15 years	Coils and blanks		Machine process	Machine process		Machine process	Partly automated	Partly automated	Fully automated	Machine process		Machine process	Partly automated	Partly automated	Partly automated	Manual process	Manual process	Machine process		Machine process	No		Low	High	High	High	Low	Low	Low	High	Low	High		Manual process	Yes, on a local data server		No evaluation possible		Manual process	No	No
66644698	6d9b5ba	participated and finished	Mechanical and plant engineering	Development Engineer	Supplier of operating resources	Large enterprise (> 250 employees)	Displacement presses (e.g. mechanical lever, crank, wedge and eccentric presses)	6 - 15 years	Coils and blanks		Manual process	Manual process		Manual process	Manual process	Manual process	Fully automated	Machine process		Machine process	Machine process	Machine process	Manual process	Manual process	Manual process	Machine process		Machine process	No		Low	High	High	Low	High	High	Low	Low	Low	High		Manual process	No		High		Manual process	No	No
67088498	64f636b	participated and finished	Automotive	Manager	OEM	Large enterprise (> 250 employees)	Power presses (e.g. hydraulic presses)	> 15 years	Coils		Fully automated	Partly automated		Fully automated	Fully automated	Partly automated	Fully automated	Fully automated		Fully automated	Fully automated	Partly automated	Machine process	Partly automated	Partly automated	Partly automated		Machine process	No		Low	High	High	High	Low	Low	High	High	High	High		Automated	Yes, on a local data server		Low		Computer-aided	Tracking	Yes
[truncated: 17 more columns]
